# Supplementary material for: miR172 Regulates WUS during Somatic Embryogenesis in Arabidopsis via AP2
Source: Cells. 2022 Feb 17;11(4):718. doi: 10.3390/cells11040718 (PMC8869827; doi:10.3390/cells11040718)
Supplement: Supplementary file 1 [file cells-11-00718-s001.zip]

Archive with 1 entries (1 files):
- cells-1536854-supplementary.pdf
